# Supplementary material for: Embolization of a Large Right-Coronary-Artery-to-Left-Atrium Fistula in a Three-Year-Old Child: A Case Report
Source: J Cardiovasc Dev Dis. 2024 Sep 25;11(10):298. doi: 10.3390/jcdd11100298 (PMC11508346; doi:10.3390/jcdd11100298)
Supplement: Supplementary file 1 [file jcdd-11-00298-s001.zip]

Archive with 1 entries (1 files):
- jcdd-3216979-supplementary.mp4
